# Supplementary material for: Higher Yield of Common Buckwheat (Fagopyrum esculentum Moench) as a Result of Seed Treatment with Gamma Radiation
Source: Int J Mol Sci. 2025 May 10;26(10):4587. doi: 10.3390/ijms26104587 (PMC12110951; doi:10.3390/ijms26104587)
Supplement: Supplementary file 1 [file ijms-26-04587-s001.zip]

Archive with 4 entries (4 files):
- Figure S1.pdf
- Supplementary Table S1.pdf
- Supplementary Table S2.pdf
- Supplementary Table S3.pdf
